# Supplementary material for: A diet based on cured acorn-fed ham with oleic acid content promotes anti-inflammatory gut microbiota and prevents ulcerative colitis in an animal model
Source: Lipids Health Dis. 2020 Feb 24;19:28. doi: 10.1186/s12944-020-01205-x (PMC7041278; doi:10.1186/s12944-020-01205-x)
Supplement: Supplementary file 2 — Additional file 2. Raw data table. [file 12944_2020_1205_MOESM2_ESM.xlsx]

## Sheet: objetivo 1
Group	Animal	Weight day 0 (g)	Weight day 7 (g)	Weight day 14 (g)	Weight day 21 (g)	DAI	Macroscopic score assessment of UC	Colon epithelium alterations	Inflammatory cell density	MPO	Colon lenght reduction (%)	Reparative changes in colon mucosa	Number of Peyer’s patches	Evans blue (µg/mL)	FRAP (µM)	TGF-β pg/ml	IL-1β pg/ml	IL-6 pg/ml	IL-10 pg/ml	IL-17a pg/ml	IFN-γ pg/ml	TNF pg/ml	Propionate (mM)	Butyrate (mM)	Isobutyrate (mM)	Isovalerate (mM)	Valerate (mM)	Hexanoate (mM)	Myristic	Palmitic	Palmitoleic	Margaric	Stearic	Oleic	11-Octadecenoic	Linoleic	α-linolenic	Eicosenoic	Arachidonic	Adrenic	DPA	DHA	ω-6	ω-3	ω-6/ω-3
Feed	F1	207	226	240	259	3	1	4	2	0.05	17.18	1	11	0.1257	290.4	18362.2	262.803	54.6828	105.127	5.38559	288.325	76.1133	0.784654	1.75486	1.8527	0.00278403	0.105682	1.84185	1.16952	23.9996	2.35978	0.474248	13.1315	33.0355	3.31977	15.2421	0.935824	0.924524	4.15244	0.500025	0.27077	0.48449	19.8945	1.69108	21.5856
	F2	213	232	240	265	1	1	2	2	0.03	0	3	10	0.0562	256.1	22834.6	197.594	51.4504	203.395	4.13735	235.648	84.3214	0.407134	0.790298	1.47089	0.00181006	0.0481868	0.792263	0.753096	25.4328	3.33864	0.586122	9.10489	13.4202	3.32087	23.4953	1.05725	0.782556	14.3665	1.89686	0.772027	1.67279	39.7587	3.50207	43.2608
	F3	213	236	224	186	8	4	4	2	5.19	26.38	0	13	0.172	291.9	24563.2	223.831	55.311	149.472	68.9448	193.915	91.2271	1.5448	0.274537	1.89848	0.00366308	0.0436769	0.0317823	0.712939	25.9204	1.49614	1.07453	15.5651	15.0859	3.72879	20.12	1.00776	0.988782	11.0989	1.51471	0.335185	1.35074	32.7337	2.69368	35.4273
	F4	214	236	235	177	7	4	4	2	4.97	14.72	0	12	0.1063	274.7	18690.7	276.201	84.5199	99.4203	25.2822	238.38	106.7	0.33311	0.0607676	1.40448	0.00136583	0.0229701	0.011932	0.457781	24.204	1.20221	0.571046	12.7937	15.319	3.16466	23.0498	0.640011	0.429205	14.1765	1.38913	0.547566	2.05548	38.6154	3.24306	41.8584
	F5	200	223	235	222	2	1	4	2	1.44	29.45	1	9	0.128	290.4	16487.9	275.302	55.7537	111.675	5.78947	205.527	68.1573	0.90905	1.29622	1.41148	0.00179655	0.0664642	0.220038	1.0626	29.3152	6.38717	0.634199	9.64316	15.0172	3.97304	19.8524	1.17727	0.389879	10.2512	0.768143	0.446189	1.08235	30.8718	2.70581	33.5776
	F6	209	228	223	215	3	4	4	2	0.7	23.93	1	10	0.025	370.4	18380.9	282.721	55.9058	74.0831	8.55193	165.944	59.7505	0.695584	1.14463	1.59081	0.00173684	0.0680998	0.833016	1.06002	26.4739	5.48166	0.896024	11.6394	15.2722	4.30586	16.3408	1.34765	1.6476	12.5379	1.49037	0.425923	1.08066	30.3691	2.85424	33.2233
	F7	208	236	234	245	4	3	4	2	0.39	35.58	1	9	0.145	343.3	21254.4	232.927	74.8282	93.3944	4.45199	186.683	63.2069	0.760315	1.15761	1.35131	0.00226079	0.0678055	0.725874	0.877443	25.5386	3.46597	0.762541	11.3704	11.8384	3.19457	21.6559	1.19069	0.560106	16.3354	0.982175	0.501641	1.72617	38.9735	3.4185	42.392
	F8	226	252	262	268	4	4	2	2	1.33	17.79	2	19	0.0402	406.1	13372	241.708	82.7338	114.638	4.80113	261.384	81.4269	0.846293	1.43926	1.99026	0.00338559	0.0825561	1.49218	0.954428	24.4963	3.71002	1.33402	13.5756	12.9607	4.24466	18.1351	1.77999	1.21563	14.3467	1.21136	0.440366	1.59509	33.6931	3.81545	37.5086
	F9	213	236	254	274	0	0	0	0	0	0	nd	8	nd	nd	20947.3	354.155	55.6949	85.9934	5.60047	169.475	71.7966	0.71348	2.31686	1.67527	0.00312625	0.101842	2.1147	0.864982	25.1966	3.37493	0.736761	11.0926	15.1913	4.98307	20.8581	1.19425	0.44854	12.6162	1.59249	0.60297	1.24717	35.0668	3.0444	38.1112
	F10	199	227	254	271	0	0	0	0	0	0	nd	8	nd	nd	16228.4	295.469	42.3195	75.7846	4.38142	151.714	76.5963	0.772458	1.83365	1.65732	0.00293545	0.0982419	1.52388	0.898399	25.3994	3.3823	0.682164	9.00977	15.0077	5.04683	21.7719	0.977013	0.735227	12.8599	1.85323	0.778785	1.59738	36.4849	3.35317	39.8381
Acorn-fed ham	A1	193	209	216	243	0	0	3	2	0.06	26.2	1	12	0.0097	334.7	22958	319.798	56.5958	71.3785	2.75926	177.163	62.5824	0.724837	0.246939	1.6778	0.0137482	0.147976	0.0165632	0.650123	22.2494	1.76896	0.543005	12.2722	31.893	4.79585	10.6571	0.604639	0.811126	10.8779	1.2901	0.437559	1.14912	22.8251	2.19132	25.0164
	A2	177	212	192	225	2	0	3	2	0.38	16.61	2	16	0.1608	477.6	26224.5	300.707	64.3329	93.2086	4.48222	186.831	71.5462	0.782027	0.39647	1.79063	0.0115937	0.209983	0.0144286	0.735196	21.807	1.71009	0.521459	12.6601	34.9811	4.9391	9.99687	0.600891	1.0882	8.61435	1.0535	0.322286	0.969775	19.6647	1.89295	21.5577
	A3	207	233	233	254	1	0	3	2	0.37	7.75	1	11	0.0583	219	13359.5	279.693	50.3712	94.7625	3.11767	187.056	71.5823	0.647397	0.387415	2.00138	0.00965542	0.15393	0.0103315	0.571345	22.2372	1.28879	0.80374	15.3329	26.4316	5.05253	11.0012	0.973724	1.06996	11.8692	1.39667	0.617025	1.35416	24.267	2.94491	27.212
	A4	217	242	239	267	0	0	3	2	0.02	31.37	1	11	0.0953	674.7	22528	232.9	53.928	120.334	2.02046	166.881	68.2421	1.51346	0.340001	2.21235	0.0106149	0.114779	0.0157844	0.886096	22.6117	1.76366	0.473898	12.5033	35.9938	4.68832	10.5294	0.636114	0.995972	6.90401	0.826377	0.377072	0.810291	18.2597	1.82348	20.0832
	A5	192	218	228	257	0	1	3	1	0.08	7.75	1	11	0.0757	347.6	29414.5	221.177	62.9767	73.3045	6.03567	150.946	70.8641	1.02953	0.377857	2.43455	0.00875841	0.122664	0.00940902	0.601322	22.082	1.23952	0.6027	12.9902	30.793	5.21952	11.4469	0.695927	0.876557	10.5282	1.21346	0.525251	1.18537	23.1886	2.40655	25.5951
	A6	209	244	247	261	1	0	3	1	0.05	4.06	3	9	0.0374	619	18666.6	314.424	83.692	77.3931	2.20413	178.18	73.8261	0.814714	0.324777	2.30403	0.00613798	0.103848	0.00822886	0.781784	22.7747	1.74984	0.430822	11.6789	38.2083	4.58295	9.49882	0.526053	0.820724	6.81682	0.984521	0.389205	0.756593	17.3002	1.67185	18.972
	A7	208	235	226	256	2	0	1	1	0.05	18.82	2	6	0.0482	381.9	20947.8	324.222	62.4466	76.0152	5.05201	189.359	97.9189	0.712808	0.29743	2.20282	0.0101734	0.172268	0.0170719	0.760565	21.5986	1.73702	0.491023	12.8417	33.9309	4.96636	9.8602	0.582935	1.064	9.51361	1.21077	0.410447	1.03187	20.5846	2.02525	22.6098
	A8	215	246	250	278	1	0	1	1	0	4.8	3	8	0.0674	576.1	18755.2	264.504	64.3872	75.7874	3.30948	154.027	86.1591	0.612164	0.247334	1.87691	0.00814282	0.125023	0.0106879	0.650057	22.6051	1.85665	0.62833	12.5707	29.252	6.06897	11.8214	0.795265	1.24406	9.47697	1.53578	0.478923	1.01587	22.8341	2.29006	25.1242
	A9	185	222	252	273	0	0	0	0	0	0	nd	9	nd	nd	33673.2	249.704	61.5222	64.6002	5.11559	153.298	69.2351	0.768319	0.235018	1.67223	0.00948631	0.132566	0.0114412	0.609259	21.057	1.1272	0.669405	14.9158	29.618	5.68389	9.73663	0.986178	1.0252	11.6348	1.18889	0.442933	1.30477	22.5603	2.73388	25.2942
	A10	192	222	250	273	0	0	0	0	0	0	nd	8	nd	nd	32795.4	324.205	58.681	80.2788	3.10083	186.03	83.367	0.914601	0.204284	2.41014	0.0112142	0.0608211	0.0187121	0.41671	20.8286	0.832459	0.689255	16.2322	25.0257	5.50759	11.0046	0.849289	1.23671	14.0907	1.31292	0.547528	1.42586	26.4082	2.82268	29.2308
